# Supplementary material for: Lateral distribution of endometriotic lesions: the anatomical recesses hypothesis. A systematic review and meta-analysis
Source: Hum Reprod Open. 2025 Oct 24;2026(1):hoaf064. doi: 10.1093/hropen/hoaf064 (PMC12816922; doi:10.1093/hropen/hoaf064)
Supplement: hoaf064_Supplementary_Data [file hoaf064_supplementary_data.zip]

Archive with 10 entries (10 files):
- Supplementary Figures S1-13.pdf
- Supplementary File S1. Search strategy.docx
- Supplementary Table S1.docx
- Supplementary Table S2.docx
- Supplementary Table S3.docx
- Supplementary Table S4.docx
- Supplementary Table S5.docx
- Supplementary Table S6.docx
- Supplementary Table S7.docx
- Supplementary Table S8.docx
